# Supplementary material for: Additive Effects of Exercise or Nutrition Intervention in a 24-Month Multidisciplinary Treatment with a Booster Intervention for Children and Adolescents with Overweight or Obesity: The ICAAN Study
Source: Nutrients. 2022 Jan 17;14(2):387. doi: 10.3390/nu14020387 (PMC8781150; doi:10.3390/nu14020387)
Supplement: Supplementary file 1 [file nutrients-14-00387-s001.zip]

Archive with 4 entries (3 files):
- nutrients-1529589-supplementary/
- nutrients-1529589-supplementary/Supplementary material Table S1.pdf
- nutrients-1529589-supplementary/Supplementary material Table S2.pdf
- nutrients-1529589-supplementary/Supplementary material Table S3.pdf
